# Supplementary material for: Harms and Negative or Unintended Consequences of Social Prescribing: A Scoping Review
Source: Healthcare (Basel). 2026 Jul 1;14(13):1947. doi: 10.3390/healthcare14131947 (PMC13362470; doi:10.3390/healthcare14131947)
Supplement: Supplementary file 1 [file healthcare-14-01947-s001.zip]

Archive with 1 entries (1 files):
- healthcare-4333587-supplementary.pdf
